# Supplementary material for: CHD3 Proteins and Polycomb Group Proteins Antagonistically Determine Cell Identity in Arabidopsis
Source: PLoS Genet. 2009 Aug 14;5(8):e1000605. doi: 10.1371/journal.pgen.1000605 (PMC2718830; doi:10.1371/journal.pgen.1000605)
Supplement: Table S1 — List of genes deregulated in pkl and pkl pkr2 roots. (0.09 MB XLS) [file pgen.1000605.s005.xls]

## Sheet: Sheet1
Probesets downregulated in pkl				Probesets downregulated in pkl and marked by H3K27me3
Probesets	AGI			Probesets	AGI
245307_at	AT4G16770			245330_at	AT4G14930
245319_at	AT4G16146			246978_at	AT5G24910
245325_at	AT4G14130			247469_at	AT5G62165
245330_at	AT4G14930			247586_at	AT5G60660
246344_at	AT3G56730			248104_at	AT5G55250
246978_at	AT5G24910			248245_at	AT5G53190
247469_at	AT5G62165			251131_at	AT5G01190
247586_at	AT5G60660			252510_at	AT3G46270
247657_at	AT5G59845			253014_at	AT4G37940
247780_at	AT5G58770			253070_at	AT4G37850
248104_at	AT5G55250			253525_at	AT4G31330
248245_at	AT5G53190			253822_at	AT4G28410
248434_at	AT5G51440			254769_at	AT4G13330
248657_at	AT5G48570			254909_at	AT4G11210
248790_at	AT5G47450			255129_at	AT4G08290
249037_at	AT5G44130			256128_at	AT1G18140
249557_at	AT5G38280			256368_at	AT1G66800
249596_s_at	AT5G38010;AT5G37950			256811_at	AT3G21340
249812_at	AT5G23830			257774_at	AT3G29250
249814_at	AT5G23840			262838_at	AT1G14960
250100_at	AT5G16570			264826_at	AT1G03410
250268_s_at	AT5G12950;AT5G12960			266525_at	AT2G16970
250455_at	AT5G09980			267215_at	AT2G02630
250952_at	AT5G03570			267439_at	AT2G19060
250983_at	AT5G02780
251131_at	AT5G01190
251478_at	AT3G59695;AT3G59690
251545_at	AT3G58810
251931_at	AT3G53950
251952_at	AT3G53650
251975_at	AT3G53230
252391_at	AT3G47860
252502_at	AT3G46900
252510_at	AT3G46270
252950_at	AT4G38690
253014_at	AT4G37940
253050_at	AT4G37450
253070_at	AT4G37850
253177_s_at	AT4G35150;AT4G35160
253215_at	AT4G34950
253362_s_at	AT4G33110;AT4G33120
253367_at	AT4G33180
253525_at	AT4G31330
253618_at	AT4G30420
253822_at	AT4G28410
253827_at	AT4G28085
254041_at	AT4G25830
254387_at	AT4G21850
254769_at	AT4G13330
254774_at	AT4G13440
254909_at	AT4G11210
255129_at	AT4G08290
255908_s_at	AT1G18010;AT1G18000
255962_at	AT1G22335
256025_at	AT1G58370
256128_at	AT1G18140
256368_at	AT1G66800
256725_at	AT2G34070
256811_at	AT3G21340
257203_at	AT3G23730
257774_at	AT3G29250
258049_at	AT3G16220
258731_at	AT3G11880
259224_at	AT3G07800
259252_at	AT3G07610
259822_at	AT1G66230
260264_at	AT1G68500
260840_at	AT1G29050
262275_at	AT1G68710
262347_at	AT1G64110
262713_at	AT1G16520
262758_at	AT1G10780
262838_at	AT1G14960
263546_at	AT2G21550
263594_at	AT2G01880
263915_at	AT2G36430
264078_at	AT2G28470
264184_at	AT1G54790
264415_at	AT1G43160
264826_at	AT1G03410
264988_at	AT1G27140
265246_at	AT2G43050
265276_at	AT2G28400
265560_at	AT2G05520
266525_at	AT2G16970
266548_at	AT2G35210
267215_at	AT2G02630
267238_at	AT2G44130;AT2G44140
267439_at	AT2G19060
267623_at	AT2G39650

## Sheet: Sheet2
Probesets upregulated in pkl				Probesets upregulated in pkl and marked by H3K27me3
Probesets	AGI			Probesets	AGI
245052_at	AT2G26440			245314_at	AT4G16745
245196_at	AT1G67750			245736_at	AT1G73330
245197_at	AT1G67800			246510_at	AT5G15410
245314_at	AT4G16745			247326_at	AT5G64110
245499_at	AT4G16480			248016_at	AT5G56380
245731_at	AT1G73500			248407_at	AT5G51500
245736_at	AT1G73330			249082_at	AT5G44120
246194_at	AT4G37000			249775_at	AT5G24160
246273_at	AT4G36700			250620_at	AT5G07190
246308_at	AT3G51820			251480_at	AT3G59710
246417_at	AT5G16990			253767_at	AT4G28520
246463_at	AT5G16970			253894_at	AT4G27150
246510_at	AT5G15410			253895_at	AT4G27160
246814_at	AT5G27200			253904_at	AT4G27140
246888_at	AT5G26270			253907_at	AT4G27250
246889_at	AT5G25470			254095_at	AT4G25140
247073_at	AT5G66570			256736_at	AT3G29410
247326_at	AT5G64110			257371_at	AT2G47810
247340_at	AT5G63700			257768_at	AT3G23060
247463_at	AT5G62210			257947_at	AT3G21720
247902_at	AT5G57350			258240_at	AT3G27660
248016_at	AT5G56380			258257_at	AT3G26770
248128_at	AT5G54770			258258_at	AT3G26790
248301_at	AT5G53150			258327_at	AT3G22640
248407_at	AT5G51500			258957_at	AT3G01420
248435_at	AT5G51210			259813_at	AT1G49860
248491_at	AT5G51010			260262_at	AT1G68470
248624_at	AT5G48790			261618_at	AT1G33110
248886_at	AT5G46110			262304_at	AT1G70890
249082_at	AT5G44120			262431_at	AT1G47540
249127_at	AT5G43500			263046_at	AT2G05380
249201_at	AT5G42370			264079_at	AT2G28490
249353_at	AT5G40420			264606_at	AT1G04660
249524_at	AT5G38520			264987_at	AT1G27030
249775_at	AT5G24160			265095_at	AT1G03880
250031_at	AT5G18240			266415_at	AT2G38530
250073_at	AT5G17170			266917_at	AT2G45830
250620_at	AT5G07190			267317_at	AT2G34700
250815_s_at	AT5G05040;AT5G05060
250967_at	AT5G02790
251065_at	AT5G01870
251082_at	AT5G01530
251202_at	AT3G63040
251325_s_at	AT3G61470;AT5G28450
251480_at	AT3G59710
251491_at	AT3G59480
251762_at	AT3G55800
251814_at	AT3G54890
251885_at	AT3G54050
251946_at	AT3G53540
252116_at	AT3G51510
252300_at	AT3G49160
252359_at	AT3G48440
252383_at	AT3G47780
252652_at	AT3G44720
252659_at	AT3G44430
252678_s_at	AT3G44300;AT3G44310
252698_at	AT3G43670
252995_at	AT4G38370
253042_at	AT4G37550
253046_at	AT4G37370
253099_s_at	AT4G37530;AT4G37520
253278_at	AT4G34220
253738_at	AT4G28750
253749_at	AT4G29080
253767_at	AT4G28520
253879_s_at	AT4G27560;AT4G27570
253894_at	AT4G27150
253895_at	AT4G27160
253904_at	AT4G27140
253907_at	AT4G27250
254095_at	AT4G25140
254274_at	AT4G22770
254496_at	AT4G20070
254562_at	AT4G19230
254704_at	AT4G18020
254764_at	AT4G13250
254790_at	AT4G12800
254970_at	AT4G10340
255248_at	AT4G05180
255435_at	AT4G03280
255572_at	AT4G01050
255720_at	AT1G32060
255997_s_at	AT1G29910;AT1G29920;AT1G29930
256053_at	AT1G07260
256189_at	AT1G30140
256309_at	AT1G30380
256736_at	AT3G29410
256738_at	AT3G29430
256918_s_at	AT3G18960;AT4G01580
256979_at	AT3G21055
257041_at	no_match
257232_at	AT3G16500
257371_at	AT2G47810
257624_at	AT3G26220
257715_at	AT3G12750
257768_at	AT3G23060
257807_at	AT3G26650
257832_at	AT3G26740
257947_at	AT3G21720
258151_at	AT3G18080
258167_at	AT3G21560
258240_at	AT3G27660
258246_s_at	AT5G39060;AT3G29120;AT1G62766;AT1G08105
258257_at	AT3G26770
258258_at	AT3G26790
258327_at	AT3G22640
258338_at	AT3G16150
258923_at	AT3G10450
258953_at	AT3G01430
258957_at	AT3G01420
259008_at	AT3G09390
259142_at	AT3G10200
259167_at	AT3G01570
259316_at	AT3G01175
259491_at	AT1G15820
259517_at	AT1G20630
259723_at	AT1G60960
259765_at	AT1G64370
259813_at	AT1G49860
259838_at	AT1G52220
259840_at	AT1G52230
259909_at	AT1G60870
260060_at	AT1G73680
260106_at	AT1G35420
260155_at	AT1G52870
260236_at	AT1G74470
260238_at	AT1G74520
260262_at	AT1G68470
260472_at	AT1G10990
260916_at	AT1G02475
261025_at	AT1G01225
261149_s_at	AT1G19570;AT1G19550
261197_at	AT1G12900
261218_at	AT1G20020
261305_at	AT1G48470
261514_at	AT1G71870
261618_at	AT1G33110
261746_at	AT1G08380
261769_at	AT1G76100
262098_at	AT1G56170
262118_at	AT1G02850
262304_at	AT1G70890
262431_at	AT1G47540
262460_s_at	AT1G06030;AT1G50390
262536_at	AT1G17100
262557_at	AT1G31330
262632_at	AT1G06680
262793_at	AT1G13110
262888_at	AT1G14790
263046_at	AT2G05380
263114_at	AT1G03130
263138_at	AT1G65090
263184_at	AT1G05560
263231_at	AT1G05680
263433_at	AT2G22240
263475_at	AT2G31945
263736_at	AT1G60000
263777_at	AT2G46450
264079_at	AT2G28490
264247_at	AT1G60160
264301_at	AT1G78780
264482_at	AT1G77210
264545_at	AT1G55670
264606_at	AT1G04660
264741_at	AT1G62290
264774_at	AT1G22890
264837_at	AT1G03600
264987_at	AT1G27030
265033_at	AT1G61520
265073_at	AT1G55480
265095_at	AT1G03880
265287_at	AT2G20260
265333_at	AT2G18350
265354_at	AT2G16700
266415_at	AT2G38530
266917_at	AT2G45830
267288_at	AT2G23680
267300_at	AT2G30140
267317_at	AT2G34700
267635_at	AT2G42220

## Sheet: Sheet3
Probesets downregulated in pkl pkr2				Probesets downregulated in pklpkr2 and marked by H3K27me3
Probesets	AGI			Probesets	AGI
245307_at	AT4G16770			245330_at	AT4G14930
245325_at	AT4G14130			245546_at	AT4G15290
245330_at	AT4G14930			245550_at	AT4G15330
245546_at	AT4G15290			246844_at	AT5G26660
245550_at	AT4G15330			246978_at	AT5G24910
245866_s_at	AT1G57990;AT1G57980			247469_at	AT5G62165
245885_at	AT5G09440			247586_at	AT5G60660
245979_at	AT5G13150			248245_at	AT5G53190
246108_at	AT5G28630			248725_at	AT5G47980
246344_at	AT3G56730			248727_at	AT5G47990
246401_at	AT1G57560			249705_at	AT5G35580
246481_s_at	AT5G15960;AT5G15970			249972_at	AT5G19040
246844_at	AT5G26660			250108_at	AT5G15150
246949_at	AT5G25140			250474_at	AT5G10230
246978_at	AT5G24910			251131_at	AT5G01190
247469_at	AT5G62165			252327_at	AT3G48740
247586_at	AT5G60660			252447_at	AT3G47040
247657_at	AT5G59845			253014_at	AT4G37940
247893_at	AT5G57980			253070_at	AT4G37850
248245_at	AT5G53190			253309_at	AT4G33790
248657_at	AT5G48570			253525_at	AT4G31330
248725_at	AT5G47980			254193_at	AT4G23870
248727_at	AT5G47990			254534_at	AT4G19680
248790_at	AT5G47450			254769_at	AT4G13330
248916_at	AT5G45840			254828_at	AT4G12550
249033_at	AT5G44920			254909_at	AT4G11210
249037_at	AT5G44130			255129_at	AT4G08290
249195_s_at	AT5G42500;AT5G42510			255252_at	AT4G04990
249557_at	AT5G38280			255608_at	AT4G01140
249596_s_at	AT5G38010;AT5G37950			255632_at	AT4G00680
249640_at	AT5G36940			255814_at	AT1G19900
249705_at	AT5G35580			256128_at	AT1G18140
249729_at	AT5G24410			256137_at	AT1G48690
249768_at	AT5G24100			256368_at	AT1G66800
249797_at	AT5G23750			256811_at	AT3G21340
249812_at	AT5G23830			257774_at	AT3G29250
249814_at	AT5G23840			259846_at	AT1G72140
249972_at	AT5G19040			262838_at	AT1G14960
250100_at	AT5G16570			262972_at	AT1G75620
250103_at	AT5G16600			264643_at	AT1G08990
250108_at	AT5G15150			264826_at	AT1G03410
250268_s_at	AT5G12950;AT5G12960			264898_at	AT1G23205
250302_at	AT5G11920			265034_at	AT1G61660
250417_at	AT5G11230			265351_at	AT2G22630
250474_at	AT5G10230			266525_at	AT2G16970
250722_at	AT5G06190			266967_at	AT2G39530
250747_at	AT5G05900			266992_at	AT2G39200
250952_at	AT5G03570			267215_at	AT2G02630
251131_at	AT5G01190			267439_at	AT2G19060
251315_at	AT3G61410
251364_at	AT3G61300
251478_at	AT3G59695;AT3G59690
251545_at	AT3G58810
251769_at	AT3G55950
251931_at	AT3G53950
251952_at	AT3G53650
251968_at	AT3G53100
252023_at	AT3G52920
252222_at	AT3G49840
252327_at	AT3G48740
252391_at	AT3G47860
252447_at	AT3G47040
252488_at	AT3G46700
252502_at	AT3G46900
252529_at	AT3G46490
252833_at	AT4G40090
252950_at	AT4G38690
252964_at	AT4G38830
253014_at	AT4G37940
253070_at	AT4G37850
253177_s_at	AT4G35150;AT4G35160
253309_at	AT4G33790
253317_at	AT4G33960
253362_s_at	AT4G33110;AT4G33120
253367_at	AT4G33180
253416_at	AT4G33070
253525_at	AT4G31330
253618_at	AT4G30420
253725_at	AT4G29340
253827_at	AT4G28085
253957_at	AT4G26320
254155_at	AT4G24480
254193_at	AT4G23870
254324_at	AT4G22640
254387_at	AT4G21850
254534_at	AT4G19680
254573_at	AT4G19420
254769_at	AT4G13330
254828_at	AT4G12550
254836_at	AT4G12330
254839_at	AT4G12400
254909_at	AT4G11210
254912_at	AT4G11230
255129_at	AT4G08290
255252_at	AT4G04990
255608_at	AT4G01140
255632_at	AT4G00680
255716_at	AT4G00330
255814_at	AT1G19900
255872_at	AT2G30360
255908_s_at	AT1G18010;AT1G18000
255962_at	AT1G22335
255969_at	AT1G22330
256025_at	AT1G58370
256128_at	AT1G18140
256137_at	AT1G48690
256368_at	AT1G66800
256560_s_at	AT3G31415;AT3G32030
256576_at	AT3G28210
256598_at	AT3G30180
256725_at	AT2G34070
256811_at	AT3G21340
256913_at	AT3G23870
257203_at	AT3G23730
257500_s_at	AT1G73300;AT5G36180
257774_at	AT3G29250
258049_at	AT3G16220
258054_at	AT3G16240
258091_at	AT3G14560
258252_at	AT3G15720
258300_at	AT3G23340
258731_at	AT3G11880
258967_at	AT3G10470
259173_at	AT3G03640
259224_at	AT3G07800
259251_at	AT3G07600
259322_at	AT3G05270
259383_at	AT3G16470
259516_at	AT1G20450
259822_at	AT1G66230
259846_at	AT1G72140
259964_at	AT1G53680
260135_at	AT1G66400
260401_at	AT1G69840
260468_at	AT1G11100
260840_at	AT1G29050
261252_at	AT1G05810
261449_at	AT1G21120
261878_at	AT1G50560
261924_at	AT1G22550
262275_at	AT1G68710
262412_at	AT1G34760
262655_s_at	AT1G14190;AT1G14185
262758_at	AT1G10780
262838_at	AT1G14960
262972_at	AT1G75620
263404_s_at	AT2G04090;AT2G04100
263467_at	AT2G31730
263546_at	AT2G21550
263560_s_at	AT2G15370;AT2G15350
263594_at	AT2G01880
264078_at	AT2G28470
264184_at	AT1G54790
264280_at	AT1G61820
264324_at	AT1G04160
264342_at	AT1G12080
264371_at	AT1G12090
264415_at	AT1G43160
264495_at	AT1G27380
264643_at	AT1G08990
264697_at	AT1G70210
264826_at	AT1G03410
264898_at	AT1G23205
264938_at	AT1G60610
264988_at	AT1G27140
265034_at	AT1G61660
265188_at	AT1G23800
265246_at	AT2G43050
265351_at	AT2G22630
265530_at	AT2G06050
265560_at	AT2G05520
265920_s_at	AT2G15120;AT2G15220
266525_at	AT2G16970
266548_at	AT2G35210
266967_at	AT2G39530
266992_at	AT2G39200
267123_at	AT2G23560
267215_at	AT2G02630
267439_at	AT2G19060

## Sheet: Sheet4
Probesets upregulated in pkl pkr2				Probesets upregulated in pklpkr2 and marked by H3K27me3							Probesets upregulated in pkl pkr2 and in LEC1 OE
Probesets	AGI			Probesets	AGI						Probesets	AGI
245044_at	AT2G26500			245076_at	AT2G23170						245127_at	AT2G47600
245051_at	AT2G23320			245314_at	AT4G16745						246194_at	AT4G37000
245052_at	AT2G26440			245567_at	AT4G14630						246273_at	AT4G36700
245076_at	AT2G23170			245736_at	AT1G73330						246595_at	AT5G14780
245127_at	AT2G47600			245765_at	AT1G33600						246814_at	AT5G27200
245193_at	AT1G67810			245768_at	AT1G33590						246889_at	AT5G25470
245195_at	AT1G67740			246432_at	AT5G17490						247097_at	AT5G66460
245196_at	AT1G67750			246510_at	AT5G15410						247268_at	AT5G64080
245197_at	AT1G67800			246566_at	AT5G14940						247340_at	AT5G63700
245198_at	AT1G67700			247167_at	AT5G65850						247421_at	AT5G62800
245218_s_at	AT1G59218;AT1G58848			247326_at	AT5G64110						248125_at	AT5G54740
245304_at	AT4G15630			247421_at	AT5G62800						248435_at	AT5G51210
245314_at	AT4G16745			247424_at	AT5G62850						249013_at	AT5G44700
245499_at	AT4G16480			247904_at	AT5G57390						249082_at	AT5G44120
245560_at	AT4G15480			247988_at	AT5G56910						249255_at	AT5G41610;AT5G41612
245567_at	AT4G14630			248016_at	AT5G56380						249353_at	AT5G40420
245642_at	AT1G25275			248125_at	AT5G54740						249894_at	AT5G22580
245650_at	AT1G24735			248407_at	AT5G51500						250476_at	AT5G10140
245731_at	AT1G73500			249082_at	AT5G44120						250501_at	AT5G09640
245736_at	AT1G73330			249174_at	AT5G42900						250611_at	AT5G07200
245765_at	AT1G33600			249384_at	AT5G39890						250620_at	AT5G07190
245768_at	AT1G33590			249547_at	AT5G38160						250812_at	AT5G04900
246057_at	AT5G08400			249775_at	AT5G24160						251202_at	AT3G63040
246154_at	AT5G19940			249894_at	AT5G22580						251838_at	AT3G54940
246194_at	AT4G37000			249942_at	AT5G22300						252786_at	AT3G42670
246225_at	AT4G36910			250207_at	AT5G13930						253049_at	AT4G37300
246268_at	AT1G31800			250476_at	AT5G10140						253085_s_at	AT4G36280
246273_at	AT4G36700			250611_at	AT5G07200						253394_at	AT4G32770
246308_at	AT3G51820			250620_at	AT5G07190						253767_at	AT4G28520
246417_at	AT5G16990			251420_at	AT3G60490						253894_at	AT4G27150
246432_at	AT5G17490			251480_at	AT3G59710						253895_at	AT4G27160
246463_at	AT5G16970			251576_at	AT3G58200						253902_at	AT4G27170
246510_at	AT5G15410			251838_at	AT3G54940						253904_at	AT4G27140
246566_at	AT5G14940			253085_s_at	AT4G36280						253930_at	AT4G26740
246595_at	AT5G14780			253299_at	AT4G33800						254095_at	AT4G25140
246814_at	AT5G27200			253301_at	AT4G33720						255471_at	AT4G03050
246888_at	AT5G26270			253499_at	AT4G31900						258240_at	AT3G27660
246889_at	AT5G25470			253754_at	AT4G29020						258258_at	AT3G26790
246906_at	AT5G25475			253767_at	AT4G28520						258327_at	AT3G22640
247013_at	AT5G67480			253894_at	AT4G27150						259142_at	AT3G10200
247073_at	AT5G66570			253895_at	AT4G27160						259167_at	AT3G01570
247097_at	AT5G66460			253902_at	AT4G27170						259752_at	AT1G71040
247131_at	AT5G66190			253904_at	AT4G27140						260262_at	AT1G68470
247167_at	AT5G65850			253907_at	AT4G27250						260716_at	AT1G48130
247239_at	AT5G64640			254095_at	AT4G25140						260745_at	AT1G78370
247268_at	AT5G64080			254687_at	AT4G13770						261305_at	AT1G48470
247320_at	AT5G64040			254889_at	AT4G11650						261503_at	AT1G71691
247326_at	AT5G64110			255471_at	AT4G03050						262431_at	AT1G47540
247340_at	AT5G63700			256514_at	AT1G66130						262644_at	AT1G62710
247362_at	AT5G63140			256736_at	AT3G29410						263138_at	AT1G65090
247421_at	AT5G62800			257021_at	AT3G19710						264079_at	AT2G28490
247424_at	AT5G62850			257026_at	AT3G19200						264187_at	AT1G54860
247463_at	AT5G62210			257371_at	AT2G47810						264513_at	AT1G09420
247473_at	AT5G62260			257698_at	AT3G12730						264606_at	AT1G04660
247686_at	AT5G59700			257768_at	AT3G23060						264612_at	AT1G04560
247690_at	AT5G59800			257947_at	AT3G21720						264741_at	AT1G62290
247729_at	AT5G59530			258179_at	AT3G21690						264752_at	AT1G23010
247851_at	AT5G58070			258240_at	AT3G27660						265095_at	AT1G03880
247899_at	AT5G57345			258257_at	AT3G26770						265117_at	AT1G62500
247902_at	AT5G57350			258258_at	AT3G26790						266391_at	AT2G41290
247904_at	AT5G57390			258327_at	AT3G22640						267075_at	AT2G41070
247988_at	AT5G56910			258746_at	AT3G05950						267317_at	AT2G34700
248016_at	AT5G56380			258957_at	AT3G01420
248125_at	AT5G54740			259813_at	AT1G49860
248128_at	AT5G54770			260262_at	AT1G68470
248151_at	AT5G54270			260551_at	AT2G43510
248301_at	AT5G53150			260716_at	AT1G48130
248336_at	AT5G52420			261503_at	AT1G71691
248348_at	AT5G52190			261618_at	AT1G33110
248407_at	AT5G51500			262229_at	AT1G68620
248435_at	AT5G51210			262301_at	AT1G70880
248625_at	AT5G48880			262304_at	AT1G70890
248660_at	AT5G48650			262431_at	AT1G47540
248722_at	AT5G47810			262601_at	AT1G15310
248828_at	AT5G47110			262644_at	AT1G62710
248886_at	AT5G46110			263046_at	AT2G05380
249013_at	AT5G44700			263979_at	AT2G42840
249082_at	AT5G44120			264079_at	AT2G28490
249127_at	AT5G43500			264124_at	AT1G79360
249174_at	AT5G42900			264187_at	AT1G54860
249201_at	AT5G42370			264470_at	AT1G67110
249247_at	AT5G42310			264606_at	AT1G04660
249255_at	AT5G41610;AT5G41612			265095_at	AT1G03880
249295_at	AT5G41280			265117_at	AT1G62500
249353_at	AT5G40420			265290_at	AT2G22590
249384_at	AT5G39890			265921_at	AT2G18490
249524_at	AT5G38520			266141_at	AT2G02120
249547_at	AT5G38160			266391_at	AT2G41290
249548_at	AT5G38170			266415_at	AT2G38530
249775_at	AT5G24160			266790_at	AT2G28950
249876_at	AT5G23060			266860_at	AT2G26870
249894_at	AT5G22580			266917_at	AT2G45830
249942_at	AT5G22300			267317_at	AT2G34700
250031_at	AT5G18240
250049_at	AT5G17780
250073_at	AT5G17170
250160_at	AT5G15210
250187_at	AT5G14370
250207_at	AT5G13930
250243_at	AT5G13630
250262_at	AT5G13410
250293_s_at	AT5G13370;AT5G13360
250476_at	AT5G10140
250501_at	AT5G09640
250611_at	AT5G07200
250620_at	AT5G07190
250812_at	AT5G04900
250815_s_at	AT5G05040;AT5G05060
250967_at	AT5G02790
251010_at	AT5G02550
251038_at	AT5G02240
251065_at	AT5G01870
251082_at	AT5G01530
251100_at	AT5G01670
251202_at	AT3G63040
251248_at	AT3G62150
251325_s_at	AT3G61470;AT5G28450
251360_at	AT3G61210
251420_at	AT3G60490
251480_at	AT3G59710
251491_at	AT3G59480
251576_at	AT3G58200
251664_at	AT3G56940
251762_at	AT3G55800
251795_at	AT3G55390
251814_at	AT3G54890
251838_at	AT3G54940
251885_at	AT3G54050
251886_at	AT3G54260
251946_at	AT3G53540
251964_at	AT3G53370
252115_at	AT3G51600
252116_at	AT3G51510
252130_at	AT3G50820
252175_at	AT3G50700
252291_s_at	AT3G49120;AT3G49110
252300_at	AT3G49160
252359_at	AT3G48440
252383_at	AT3G47780
252441_at	AT3G46780
252648_at	AT3G44630
252652_at	AT3G44720
252659_at	AT3G44430
252678_s_at	AT3G44300;AT3G44310
252698_at	AT3G43670
252711_at	AT3G43720
252786_at	AT3G42670
252823_at	AT4G40045
252863_at	AT4G39800
252924_at	AT4G39070
252929_at	AT4G38970
252995_at	AT4G38370
253042_at	AT4G37550
253046_at	AT4G37370
253049_at	AT4G37300
253085_s_at	AT4G36280
253125_at	AT4G36040
253278_at	AT4G34220
253299_at	AT4G33800
253301_at	AT4G33720
253394_at	AT4G32770
253420_at	AT4G32260
253499_at	AT4G31900
253627_at	AT4G30650
253738_at	AT4G28750
253749_at	AT4G29080
253754_at	AT4G29020
253767_at	AT4G28520
253776_at	AT4G28390
253790_at	AT4G28660
253811_at	AT4G28190
253849_at	AT4G28080
253854_at	AT4G27900
253857_at	AT4G27990
253871_at	AT4G27440
253879_s_at	AT4G27560;AT4G27570
253894_at	AT4G27150
253895_at	AT4G27160
253902_at	AT4G27170
253904_at	AT4G27140
253907_at	AT4G27250
253922_at	AT4G26850
253930_at	AT4G26740
254095_at	AT4G25140
254274_at	AT4G22770
254293_at	AT4G23060
254496_at	AT4G20070
254562_at	AT4G19230
254687_at	AT4G13770
254704_at	AT4G18020
254764_at	AT4G13250
254790_at	AT4G12800
254889_at	AT4G11650
254970_at	AT4G10340
255248_at	AT4G05180
255433_at	AT4G03210
255435_at	AT4G03280
255457_at	AT4G02770
255471_at	AT4G03050
255566_s_at	AT4G01780;AT3G48670
255572_at	AT4G01050
255715_s_at	AT4G00320;AT5G41830
255720_at	AT1G32060
255751_at	AT1G31950
255773_at	AT1G18590
255779_at	AT1G18650
255886_at	AT1G20340
255997_s_at	AT1G29910;AT1G29920;AT1G29930
256053_at	AT1G07260
256122_at	AT1G18180
256189_at	AT1G30140
256309_at	AT1G30380
256514_at	AT1G66130
256542_at	AT1G42550
256736_at	AT3G29410
256780_at	AT3G13640
256918_s_at	AT3G18960;AT4G01580
256975_at	AT3G21000
256979_at	AT3G21055
257021_at	AT3G19710
257026_at	AT3G19200
257041_at	no_match
257054_at	AT3G15353
257168_at	AT3G24430
257232_at	AT3G16500
257371_at	AT2G47810
257412_at	no_match
257447_at	AT2G04230
257624_at	AT3G26220
257625_at	AT3G26230
257666_at	AT3G20270
257698_at	AT3G12730
257715_at	AT3G12750
257722_at	AT3G18490
257756_at	AT3G18680
257768_at	AT3G23060
257807_at	AT3G26650
257832_at	AT3G26740
257932_at	AT3G17040
257947_at	AT3G21720
258087_at	AT3G26060
258094_at	AT3G14690
258151_at	AT3G18080
258167_at	AT3G21560
258179_at	AT3G21690
258240_at	AT3G27660
258246_s_at	AT5G39060;AT3G29120;AT1G62766;AT1G08105
258257_at	AT3G26770
258258_at	AT3G26790
258287_at	AT3G15990
258310_at	AT3G26744
258327_at	AT3G22640
258338_at	AT3G16150
258495_at	AT3G02690
258702_at	AT3G09730
258746_at	AT3G05950
258857_at	AT3G02110
258920_at	AT3G10520
258923_at	AT3G10450
258931_at	AT3G10010
258953_at	AT3G01430
258957_at	AT3G01420
258993_at	AT3G08940
259008_at	AT3G09390
259142_at	AT3G10200
259167_at	AT3G01570
259297_at	AT3G05360
259316_at	AT3G01175
259489_at	AT1G15790
259491_at	AT1G15820
259517_at	AT1G20630
259544_at	AT1G20620
259592_at	AT1G27950
259599_at	AT1G28110
259625_at	AT1G42970
259723_at	AT1G60960
259752_at	AT1G71040
259765_at	AT1G64370
259813_at	AT1G49860
259838_at	AT1G52220
259840_at	AT1G52230
259880_at	AT1G76730
259909_at	AT1G60870
259975_at	AT1G76470
259980_at	AT1G76520
259981_at	AT1G76450
260060_at	AT1G73680
260086_at	AT1G63240
260106_at	AT1G35420
260155_at	AT1G52870
260181_at	AT1G70710
260236_at	AT1G74470
260238_at	AT1G74520
260262_at	AT1G68470
260472_at	AT1G10990
260542_at	AT2G43560
260551_at	AT2G43510
260592_at	AT1G55850
260716_at	AT1G48130
260745_at	AT1G78370
260770_at	AT1G49200
260783_at	AT1G06160
260916_at	AT1G02475
260968_at	AT1G12250
260982_at	AT1G53520
261025_at	AT1G01225
261149_s_at	AT1G19570;AT1G19550
261197_at	AT1G12900
261218_at	AT1G20020
261305_at	AT1G48470
261503_at	AT1G71691
261514_at	AT1G71870
261618_at	AT1G33110
261746_at	AT1G08380
261754_at	AT1G76130
262098_at	AT1G56170
262118_at	AT1G02850
262181_at	AT1G78060
262226_at	AT1G53885
262229_at	AT1G68620
262301_at	AT1G70880
262304_at	AT1G70890
262431_at	AT1G47540
262460_s_at	AT1G06030;AT1G50390
262536_at	AT1G17100
262542_at	AT1G34180
262557_at	AT1G31330
262577_at	AT1G15290
262601_at	AT1G15310
262605_at	AT1G15170
262632_at	AT1G06680
262644_at	AT1G62710
262801_at	AT1G21010
262888_at	AT1G14790
263046_at	AT2G05380
263096_at	AT2G16060
263114_at	AT1G03130
263138_at	AT1G65090
263184_at	AT1G05560
263231_at	AT1G05680
263320_at	AT2G47180
263433_at	AT2G22240
263438_at	AT2G28660
263465_at	AT2G31940
263475_at	AT2G31945
263736_at	AT1G60000
263777_at	AT2G46450
263979_at	AT2G42840
264079_at	AT2G28490
264124_at	AT1G79360
264148_at	AT1G02220
264187_at	AT1G54860
264213_at	AT1G65390
264301_at	AT1G78780
264400_at	AT1G61800
264470_at	AT1G67110
264482_at	AT1G77210
264513_at	AT1G09420
264524_at	AT1G10070
264545_at	AT1G55670
264574_at	AT1G05300
264606_at	AT1G04660
264612_at	AT1G04560
264721_at	AT1G23000
264741_at	AT1G62290
264752_at	AT1G23010
264774_at	AT1G22890
264837_at	AT1G03600
264839_at	AT1G03630
264845_at	AT1G03680
264959_at	AT1G77090
265033_at	AT1G61520
265095_at	AT1G03880
265117_at	AT1G62500
265287_at	AT2G20260
265290_at	AT2G22590
265333_at	AT2G18350
265354_at	AT2G16700
265672_at	AT2G31980
265741_at	AT2G01320
265876_at	AT2G42290
265921_at	AT2G18490
266141_at	AT2G02120
266391_at	AT2G41290
266415_at	AT2G38530
266539_at	AT2G35160
266673_at	AT2G29630
266756_at	AT2G46950
266790_at	AT2G28950
266860_at	AT2G26870
266917_at	AT2G45830
266925_at	AT2G45740
266938_at	AT2G18950
267075_at	AT2G41070
267164_at	no_match
267247_at	AT2G30170
267288_at	AT2G23680
267300_at	AT2G30140
267317_at	AT2G34700
267376_at	AT2G26330
267526_at	AT2G30570
